# Supplementary material for: Interfacing MXene Flakes on a Magnetic Fiber Network as a Stretchable, Flexible, Electromagnetic Shielding Fabric
Source: Nanomaterials (Basel). 2021 Dec 22;12(1):20. doi: 10.3390/nano12010020 (PMC8746703; doi:10.3390/nano12010020)
Supplement: Supplementary file 1 [file nanomaterials-12-00020-s001.zip]

Archive with 1 entries (1 files):
- nanomaterials-1484244-supplementary.pdf
